# Supplementary material for: Associations Between Youth Sport Participation and Bone, Muscle, and Fat in Adulthood: Iowa Bone Development Study
Source: Int J Environ Res Public Health. 2025 Mar 12;22(3):416. doi: 10.3390/ijerph22030416 (PMC11942570; doi:10.3390/ijerph22030416)
Supplement: Supplementary file 1 [file ijerph-22-00416-s001.zip]

Archive with 1 entries (1 files):
- ijerph-3475609-supplementary.pdf
